# Supplementary material for: GPR97 triggers inflammatory processes in human neutrophils via a macromolecular complex upstream of PAR2 activation
Source: Nat Commun. 2022 Oct 27;13:6385. doi: 10.1038/s41467-022-34083-1 (PMC9613636; doi:10.1038/s41467-022-34083-1)
Supplement: Supplementary file 4 — Source Data [file 41467_2022_34083_MOESM4_ESM.xlsx]

## Sheet: Figure1c
	Patient	intra_vascular	stroma	phase	age	gender
	1	3	2	early	52	F
	2	4	2	early	32	F
	3	3	1	early	40	F
	4	4	2	early	33	F
	5	4	1	early	52	F
	6	4	1	early	49	F
	7	3	3	late	23	F
	8	4	2	late	42	F
	9	3	2	late	70	F
	10	3	3	late	39	F
	11	4	4	late	9	M
	12	3	3	late	49	M
	13	4	3	late	21	M
	14	2	1	late	68	F
	15	3	3	late	52	F
	16	3	3	late	50	M
	17	4	2	early	65	F
	18	4	1	early	30	F
	19	4	2	early	25	M
	20	4	1.5	early	33	F
	21	4	1.5	early	29	F
	22	3.5	3	late	63	F
	23	4	2	late	33	F
	24	4	3	late	68	F
	25	4	3	late	64	F
	26	4	3	late	63	F

## Sheet: Figure1d
	Normal	Sampling	GPR97-APC	PAR2-PE	CD177+PR3+	Age	Sex(M:male; F: female)			Sepsis patients	Sampling	GPR97-APC	PAR2-PE	CD177+PR3+	Age	Sex(M:male; F: female)	diagnosis
	A	6/29	260	276	67.8	28	F			No. 1	6/11	429	431	95.3	64	F	APN with E.coli sepsis
	B	6/29	199	241	90.4	32	M			No. 2	6/12	188	303	97.7	84	F	Urosepsis with E.coli
	C	6/29	178	208	54.4	40	F			No. 3	6/13	186	183	82.2	45	M	Bacterial meningitis
	D	7/13	33.2	121	70.1	51	F			No. 4	6/14	236	117	59.4	30	F	TB menigitis and sepsis
	E	7/13	104	131	65.8	29	M			No. 5	6/15	847	205	67	32	M	Sepsis
	F	7/13	181	160	73.4	41	F
	G	7/18	102	103	83.1	66	M
	H	7/19	154	167	96.3	66	M

## Sheet: Figure1e
	Participant	Gender	Age	Autoantibody	Clinical phenotype	% PR3high CD177high PMN	MFI GPR97 on gated PMN	% GPR97 on gated PMN	ANCA titre	eGFR	uPCR	CRP	Disease Activity
	P1	F	60	MPO-ANCA	MPA	21.1	69.4	0.49	1	45	26	1	remission
	P2	M	73	PR3-ANCA	GPA	20	114	3.8	1	60	72	10	grumbling(ear infection)
	P3	F	47	PR3-ANCA	GPA	26	80.9	0.37	1	90	12	1	remission
	P4	F	53	MPO-ANCA	MPA	30.2	267	12.1	59	90	10	9	active/grumbling (jt pains, started HCQ, ANCA rise)
	P5	F	55	MPO-ANCA	GPA	47.9	55.2	1.37	8	71	9	11	remission
	P6	F	61	PR3-ANCA	GPA	38.9	134	3.12	1	65	11	1	grumbling ( rise in PR3)
	P7	F	60	MPO-ANCA	MPA	9.84	170	4.84	10	30	76	13	grumbling
	P8	M	41	MPO-ANCA	MPA	2.36	102	4.38	52	71	52	2	remission
	P9	F	32	PR3-ANCA	GPA	30	158	8.67	0	90	7		remission
	P10	M	65	MPO-ANCA	GPA	9.82	204	4.59	11	80		9	remission
	P11	F	75	MPO-ANCA	EGPA	25.4	412	23.7	1	59	17	2	remission
	P12	F	35	PR3-ANCA	GPA	1.57	78.4	0.35	0	87	14	8	remission
	P13	M	84	MPO-ANCA	MPA	26.7	477	52.6	134	52	66	12	active
	P14	M	64	MPO-ANCA	MPA	9	304	16.6	2	23	543	3	remission (CKD with significant proteinuria)
	HC1	F	39				20.5	0.55
	HC2	F	24				123	5.21
	HC3	F	40				77.1	11.6
	HC5	F	36				86.1	5.96
	HC6	F	42				117	1.72

## Sheet: Figure1f
	Participant	Gender	Age	Autoantibody	Clinical phenotype	% PR3high CD177high PMN	MFI GPR97 on gated PMN	% GPR97 on gated PMN	ANCA titre	eGFR	uPCR	CRP	Disease Activity
	P1	F	60	MPO-ANCA	MPA	21.1	69.4	0.49	1	45	26	1	remission
	P2	M	73	PR3-ANCA	GPA	20	114	3.8	1	60	72	10	grumbling(ear infection)
	P3	F	47	PR3-ANCA	GPA	26	80.9	0.37	1	90	12	1	remission
	P4	F	53	MPO-ANCA	MPA	30.2	267	12.1	59	90	10	9	active/grumbling (jt pains, started HCQ, ANCA rise)
	P5	F	55	MPO-ANCA	GPA	47.9	55.2	1.37	8	71	9	11	remission
	P6	F	61	PR3-ANCA	GPA	38.9	134	3.12	1	65	11	1	grumbling ( rise in PR3)
	P7	F	60	MPO-ANCA	MPA	9.84	170	4.84	10	30	76	13	grumbling
	P8	M	41	MPO-ANCA	MPA	2.36	102	4.38	52	71	52	2	remission
	P9	F	32	PR3-ANCA	GPA	30	158	8.67	0	90	7		remission
	P10	M	65	MPO-ANCA	GPA	9.82	204	4.59	11	80		9	remission
	P11	F	75	MPO-ANCA	EGPA	25.4	412	23.7	1	59	17	2	remission
	P12	F	35	PR3-ANCA	GPA	1.57	78.4	0.35	0	87	14	8	remission
	P13	M	84	MPO-ANCA	MPA	26.7	477	52.6	134	52	66	12	active
	P14	M	64	MPO-ANCA	MPA	9	304	16.6	2	23	543	3	remission (CKD with significant proteinuria)
	HC1	F	39				20.5	0.55
	HC2	F	24				123	5.21
	HC3	F	40				77.1	11.6
	HC5	F	36				86.1	5.96
	HC6	F	42				117	1.72
	HC7	M	34				60	6.74

## Sheet: Figure1g
	Participant	Gender	Age	Autoantibody	Clinical phenotype	% PR3high CD177high PMN	MFI GPR97 on gated PMN	% GPR97 on gated PMN	ANCA titre	eGFR	uPCR	CRP	Disease Activity
	P1	F	60	MPO-ANCA	MPA	21.1	69.4	0.49	1	45	26	1	remission
	P2	M	73	PR3-ANCA	GPA	20	114	3.8	1	60	72	10	grumbling(ear infection)
	P3	F	47	PR3-ANCA	GPA	26	80.9	0.37	1	90	12	1	remission
	P4	F	53	MPO-ANCA	MPA	30.2	267	12.1	59	90	10	9	active/grumbling (jt pains, started HCQ, ANCA rise)
	P5	F	55	MPO-ANCA	GPA	47.9	55.2	1.37	8	71	9	11	remission
	P6	F	61	PR3-ANCA	GPA	38.9	134	3.12	1	65	11	1	grumbling ( rise in PR3)
	P7	F	60	MPO-ANCA	MPA	9.84	170	4.84	10	30	76	13	grumbling
	P8	M	41	MPO-ANCA	MPA	2.36	102	4.38	52	71	52	2	remission
	P9	F	32	PR3-ANCA	GPA	30	158	8.67	0	90	7		remission
	P10	M	65	MPO-ANCA	GPA	9.82	204	4.59	11	80		9	remission
	P11	F	75	MPO-ANCA	EGPA	25.4	412	23.7	1	59	17	2	remission
	P12	F	35	PR3-ANCA	GPA	1.57	78.4	0.35	0	87	14	8	remission
	P13	M	84	MPO-ANCA	MPA	26.7	477	52.6	134	52	66	12	active
	P14	M	64	MPO-ANCA	MPA	9	304	16.6	2	23	543	3	remission (CKD with significant proteinuria)

## Sheet: Figure2d
		GPR97-ligand+ (%)	GPR97-ligand- (%)
	A	63.2	36.8
	B	39.8	60.2
	C	55.3	44.7
	D	65.1	34.9
	E	57.7	42.3
	F	50.9	49.1
	G	51.8	48.2
	H	59.4	40.6
	I	61.8	38.2
	J	62.3	37.7
	K	62.2	37.8
	L	86.4	13.6
	M	57.6	42.4
	N	57.7	42.3

## Sheet: Figure2h
	cell only	fMLF	mFc	GPR97-mFc	GPR97-mFc+fMLF
	7.73224	8.75683	11.5437	17.0902	28.0601
	6.91257	49.6541	8.45628	59.0164	46.9945
	36.7925	36.6352	20.4402	27.0755	33.3648
	14.0964	17.1988	11.8574	39.0252	46.8554
	9.81928	55.2588	8.51406	50.9731	51.6253
	38.9545	56.0352	29.5445	48.2195	45.5694

## Sheet: Figure2i
	CD62L				CD11b				CD18
	mFc	GPR97-mFc	fMLF		mFc	GPR97-mFc	fMLF		mFc	GPR97-mFc	fMLF
	0.856156	0.182789	0.116834		0.774683	1.19418	1.28287		1.10057	1.20972	2.30147
	0.892332	0.320107	0.110566		0.799933	1.00767	1.24141		0.965603	1.02893	1.89147
	0.829754	0.331681	0.0597467		0.87654	1.02849	1.29903		1.09712	1.40661	1.8844
	0.744558	0.289467	0.248937		0.953139	1.17949	1.63248		0.901403	1.26896	1.81874
					1.07565	1.49549
	CD54				CXCR1
	mFc	GPR97-mFc	fMLF		mFc	GPR97-mFc	fMLF
	0.955061	1.89669	0.775307		0.903428	0.892805	0.220184
	0.683824	1.75735	0.0367647		0.914318	0.590079	0.233371
	0.956739	1.30283	0.876317		1.0352	0.820802	0.318409
	0.907173	1.11392	0.7173		1.10101	0.844024	0.644189
	1.01956	1.36577	0.584597
	1.00113	1.30552	0.47407
	0.741419	1.13501	0.61968
	0.856819		0.640068

## Sheet: Figure2j
	cell only	mFc 5ug/ml	GPR97-mFc 5ug/ml	fMLF 1uM	mFc 1ug/ml	mFc 3ug/ml	mFc 5ug/ml	mFc 10ug/ml	GPR97-mFc 1ug/ml	GPR97-mFc 3ug/ml	GPR97-mFc 5ug/ml	GPR97-mFc 10ug/ml
	91.1471	123.5	351.353	209.588	105.471	140.677	136.177	137.5	283.853	244.206	298.412	344.441
	115.559	115.823	361.324	209.059	97.5	116.559	134.588	139.794	253.529	307.118	322.706	330.794
	99.0882	121.441	362.412	201.441	78.1176	107.912	104.412	147.5	261.5	299.5	343.441	331.5
	30.8889	25.4444	667.37	241.852	46.4444	23.8518	15.8889	41.1111	308.185	631.074	726.222	698.889
	21.5926	27.7778	613.926	179.185	35.1852	19.0741	15.1481	44.4815	313.667	581.111	644.556	731.852
	24.3333	23.7407	583.259	186.889	46.7778	11.9259	12.3704	42.0741	351.555	558.741	754.185	690.778
	26.125	22.75	272.417	218.708	52.5417	41.2083	52	54.5833	375.042	423.667	423.875	444.833
	26	20.625	279.292	236.625	51.9583	34.4583	53.5	48.875	336.875	350.125	405.667	438.667
	36.75	28.8333	335.958	285.333	46.25	45.6667	55.8333	47.5833	387.5	428.083	451.167	468.292

## Sheet: Figure3a
			lane1	total lysate
			lane2	cytoplasmic fraction
			lane3	membrane fraction

[truncated: 44 more sheets: Figure3e, Figure3f, Figure3i, Figure3j, Figure3k, Figure3l, Figure3m, Figure4f, Figure4g, Figure4h, Figure5b, Figure5c, Figure5f, Figure5g, Figure6a, Figure6b, Figure6c, Figure6d, Figure6e, Figure6f …]
